# Supplementary material for: Exploring the prognostic significance of immunogenic cell death‐related genes as risk biomarkers in cervical cancer
Source: Immun Inflamm Dis. 2024 Jun 11;12(6):e1260. doi: 10.1002/iid3.1260 (PMC11165675; doi:10.1002/iid3.1260)
Supplement: Supplementary file 1 — Schedule S1: Using univariate COX regression analysis, 10 ICD‐related genes obtained from the literature are screened out to be significantly related to the survival of CC individuals. [file IID3-12-e1260-s001.xls]

## Sheet: Sheet1
id	HR	HR.95L	HR.95H	pvalue
PDIA3	1.57286550213701	1.04976350701804	2.35663163300474	0.02813657727145
PANX1	1.44367940723724	1.09056800157841	1.91112358685046	0.0102947182616769
ROCK1	1.57537699941754	1.00952509683431	2.45839622816346	0.0453152265510179
TLR7	0.858073389171711	0.743408841074927	0.990423977390412	0.0364888116214819
CXCR3	0.829756093439067	0.727516558412077	0.946363579822861	0.00540806130810877
YKT6	1.96904730571738	1.22644034740961	3.16130115936079	0.00503194723991722
TNF	1.2019652843315	1.03510397712971	1.39572504468994	0.0158469714388016
IL1B	1.25837185574587	1.11564163103989	1.41936235012791	0.00018291977746029
CXCL1	1.16883080382247	1.04879059024481	1.30261032151842	0.00477904123912395
CLEC9A	0.91100557500754	0.838281445466483	0.990038801625845	0.0281053368788649
