# Supplementary material for: Exploring the prognostic significance of immunogenic cell death‐related genes as risk biomarkers in cervical cancer
Source: Immun Inflamm Dis. 2024 Jun 11;12(6):e1260. doi: 10.1002/iid3.1260 (PMC11165675; doi:10.1002/iid3.1260)
Supplement: Supplementary file 2 — Schedule S2: Differential analysis obtained 894 DEGs in different risk groups. [file IID3-12-e1260-s002.xls]

logFC	logCPM	PValue	FDR
CXCL8	2.76068128148966	6.99271508215745	1.10695471746727e-41	1.48641879461504e-37
KCNQ4	-3.85072517588649	4.35410625598007	6.51181148117925e-34	4.37203022846375e-30
PTPRN	3.90255099722613	2.41278854171534	4.88585488135286e-31	2.18690864489354e-27
TTLL10	-3.66951637110846	2.99683773314466	1.06145673037805e-30	3.5633102438791e-27
HAS1	4.09400626320064	1.79874465491199	1.99937260845856e-29	5.36951507727632e-26
ALDOB	-4.9094318712631	3.15352423537518	8.81726881299687e-29	1.9733047603487e-25
NXPE4	-5.2977644300041	-0.491504358264079	1.96747140306207e-28	3.77417228575963e-25
IL9R	-2.92758163140531	-0.205839376695683	4.57985555414591e-28	7.68728754763392e-25
RLN1	-3.68928891155409	0.0977983531654844	1.9316691503955e-27	2.88205037239009e-24
AMHR2	-3.74446471811484	-1.100677862665	4.10831184840402e-27	5.51664115003691e-24
IL1B	2.14787656886706	4.73672679666426	1.99648835107334e-26	2.43716777983752e-23
FGF5	4.06787362715252	-0.118398158073861	5.09726723274825e-26	5.70384203344529e-23
BTNL8	-3.89470478201816	0.392752482045598	1.41477786881036e-25	1.46135670941427e-22
RTL9	4.0447301178307	1.09199821716012	3.03816933876928e-25	2.91403842007099e-22
MUC17	-7.16658539355224	1.50050816870669	3.3666107285842e-24	3.01378992422857e-21
DEFA6	-10.6790811159966	3.70228185614815	3.70536086912033e-24	3.10972410940924e-21
IL6	2.47763448004283	3.10539209806146	8.80851969227623e-24	6.95769426046384e-21
FABP2	-4.66352920199722	-0.821913281565146	1.21607252252432e-23	9.07190101803146e-21
CGA	6.74613829549425	4.03655936996104	3.31816359310556e-23	2.26038631582635e-20
HSD17B13	-2.71018590923493	0.0613338055578699	3.36667607361685e-23	2.26038631582635e-20
MCF2	3.20070815913471	-0.00845037988832067	1.48504127091735e-22	9.49577818375151e-20
DEFA5	-12.760692246949	6.74714386831897	1.6131855516254e-22	9.8462979941936e-20
CXCL1	2.0199890449713	7.44861747344635	5.17696992197619e-22	3.02245009183897e-19
TSPYL6	4.61073415973934	-2.02008171925945	1.89114168996936e-21	1.0394064928974e-18
SNAI3	-1.8147190241661	1.83182595270108	1.94684356555633e-21	1.0394064928974e-18
NLRP5	6.53139416031607	0.0976745296824657	2.01255353107927e-21	1.0394064928974e-18
PNMT	4.60941992417151	5.64428089257587	8.37510457653388e-21	4.16521867606285e-18
CSF2	2.3162256938631	0.769327116474886	9.86640965642969e-21	4.73164817380493e-18
FCAMR	-2.91916900387546	-0.299459900882268	4.21464239531043e-20	1.95152476152512e-17
FAM163A	3.61376245204782	-0.663319563756207	6.09183757500788e-20	2.72670649857353e-17
KRT81	3.45642208763333	7.25145626760811	3.09380712479537e-19	1.34011748618556e-16
RUFY4	-1.79326727831905	1.85447625676703	3.22668454068704e-19	1.3539975003858e-16
ERICH4	-3.65413098316991	-2.01374286008554	3.40257390459875e-19	1.38453825427127e-16
TRPA1	3.13787038499779	2.06830052028009	3.83402378330685e-19	1.51421386359542e-16
LGALS2	-1.89605387519428	2.71188147217343	5.41356011505945e-19	2.07695100642909e-16
KRT77	-4.5594242188038	2.78149514230624	7.2508835773704e-19	2.69702341779203e-16
PSKH2	6.71875849155145	-0.100973736588506	7.43147650121426e-19	2.69702341779203e-16
F3	1.77595250450482	8.16451307466391	9.35146937768511e-19	3.30451396851462e-16
REG4	-4.63187479699629	3.4780615637873	2.45183816701003e-18	8.44186741195145e-16
SFTPB	2.99659110637577	1.26208930643555	3.31540566422176e-18	1.09759335973145e-15
CXCR3	-1.51423507748097	2.84365812608921	3.35130531344872e-18	1.09759335973145e-15
IL34	-1.68205051942778	3.57207048240731	3.54778578122926e-18	1.13331344664636e-15
CD5	-1.32299764743092	3.20391172539114	3.62916876718747e-18	1.13331344664636e-15
MARCHF4	2.57203450134471	-0.413360548496954	4.75821963404203e-18	1.45212211922537e-15
WNT9B	-2.25486902860548	-0.846749706956366	5.48601506357637e-18	1.63702689497119e-15
GDF10	-2.39562342146474	-0.143027485058779	7.33328897135922e-18	2.14068270233504e-15
EREG	2.59518692016422	3.30552237462133	7.72496650250801e-18	2.20703936586548e-15
PDE3A	2.15100042757152	4.13749919720094	1.00854598209159e-17	2.82140738490123e-15
OTOL1	-5.44987462761046	-2.69152506443063	1.50040517568534e-17	4.11172259165363e-15
LY9	-1.53470747960691	1.91016685919399	1.65784773089039e-17	4.45231586607922e-15
PLD4	-1.48946108893797	2.10377132254596	1.70822331487069e-17	4.49765150433012e-15
MATN3	1.98286870818203	3.09987991213488	1.80323567139586e-17	4.65650934528915e-15
LPCAT1	1.22519943171935	7.14900626268704	1.94590425063271e-17	4.93011363726339e-15
RERGL	-2.31948404561474	-0.715033051759287	2.01397532693127e-17	5.00808531296909e-15
LVRN	2.82083902027633	0.858916452995222	2.14223264032384e-17	5.23016361713974e-15
PTPN5	-2.70095632061052	-1.13253554573253	2.27913992656975e-17	5.46505195249618e-15
GFI1B	-2.06190990180997	-0.360362779487343	2.36031211379513e-17	5.5603984322879e-15
C10orf105	-2.31436379069039	-1.41012762544649	2.73310774278454e-17	6.32761565001911e-15
PTGS2	2.01585238110761	5.8508242738191	3.50851779936268e-17	7.98514864573595e-15
PAGE2	4.0858460193417	-1.35527848485012	3.98188646245618e-17	8.84377456475651e-15
CD79B	-1.47512121232872	1.4641059775802	4.01750259495195e-17	8.84377456475651e-15
POSTN	2.03914161156739	6.94693429606881	9.69139025769631e-17	2.09896755452171e-14
SCML4	-1.55043584154604	1.65127239666588	1.3640626627711e-16	2.86197397432661e-14
ARX	3.6154716404604	1.33715587123146	1.52840215249529e-16	3.15744370826259e-14
PPP4R3C	4.62893635953313	-2.98452195233875	1.66259475686357e-16	3.38262460532789e-14
AREG	1.67390016783072	5.05976017755525	2.00589069366445e-16	4.02016421410838e-14
FOXR2	6.06913131200228	-1.20824186629693	2.05459774023669e-16	4.05722624351445e-14
ATP1A4	-2.0677153650498	-1.50628708470708	2.23677151375449e-16	4.35295186763699e-14
PROK2	1.96660994021087	-1.25988065287356	2.4299026553686e-16	4.66124755089851e-14
DCAF4L2	6.02518378368946	-1.4611144504869	2.66204437159283e-16	5.03463828475331e-14
DNER	2.62797952569339	2.40212210642813	2.94814851912668e-16	5.49829698817127e-14
MAGEA8	-2.89344764611079	-0.456298513197842	3.98632474269301e-16	7.3326532390249e-14
LOXL2	1.32678440732918	6.02358405061219	4.52516214780249e-16	8.21133477306647e-14
CDHR2	-2.1553129990692	2.24379986979767	4.61516988869364e-16	8.26300016871709e-14
CSN3	-5.39165925636321	-1.29240906278819	6.59170841062329e-16	1.14952546153051e-13
LMX1A	3.85622902893847	-1.15430373832723	9.92467035965583e-16	1.70857017422383e-13
PTGDS	-1.70747519119683	1.24636851196939	1.07248628258578e-15	1.8103988792644e-13
GPR101	4.69803687144	-1.76126693447184	1.07858139962133e-15	1.8103988792644e-13
CLEC9A	-1.5470241425088	-0.838435594980843	1.21176659489483e-15	2.0088397328701e-13
BTLA	-1.32182267265461	0.33884935461038	1.28183090624365e-15	2.09907626939509e-13
REG3A	9.42293976285857	5.3791369470771	1.42071923621134e-15	2.29848408480071e-13
NIBAN3	-1.30107225944375	-0.373652141235042	1.52768507552786e-15	2.44211371359383e-13
ITGAD	-1.41870307241896	0.206012381224819	1.58945475160438e-15	2.5109645181816e-13
ITGA5	1.27543943020325	7.29452536899575	1.63174464236692e-15	2.54779849508175e-13
CPS1	3.13393739421802	5.10693560589743	1.65155774475983e-15	2.5490939536362e-13
GALNTL6	2.58652637855001	1.06668698653558	1.74167027545438e-15	2.65763050668198e-13
APOC1	-1.52410481787319	5.21656061337952	2.32452083116382e-15	3.5071534517829e-13
ITGA8	-1.26006406222308	3.20958152568643	2.46543493556321e-15	3.67842892386031e-13
GNG8	-1.51341325896761	-1.42400033489914	2.80549659022547e-15	4.13980310038985e-13
CLECL1	-1.22481550814089	-0.120583315010054	3.23242371610357e-15	4.71793322389551e-13
FEZ1	1.49911263069055	4.00160712853821	3.76832737735814e-15	5.44097849711453e-13
CD27	-1.29401162326974	1.83318418867604	4.024088544066e-15	5.74845329465088e-13
VEGFC	1.54692406199883	3.65540712882895	4.43833868360003e-15	6.27347493088223e-13
GNG7	-1.19078352916582	1.69024490247072	4.50688153988395e-15	6.30400055391267e-13
OTOA	-1.26357085710997	-1.40011916124068	4.59427609848201e-15	6.35999375777489e-13
GPC5	3.09785393488071	-1.61406202493553	4.88628503642953e-15	6.6952077009363e-13
STC1	1.77919162110983	5.68589029602696	5.43826744719046e-15	7.37626821018924e-13
TNNC2	-2.20610274736932	2.78401416990382	6.3128693311854e-15	8.47692093791576e-13
CD3D	-1.38010682436531	4.15523242188844	9.22315281852278e-15	1.22622273313984e-12
TMEM132C	-2.6923703253579	0.278702660385409	9.85381814749797e-15	1.29722617730003e-12
GRIK5	-1.38170230690528	1.1649387449525	1.6054725631956e-14	2.07291207486447e-12
TRAT1	-1.50072277838876	1.01504047642196	1.95520808456525e-14	2.47684284523983e-12
SIGLEC8	-1.63200591179756	1.03952670088412	2.20544496258322e-14	2.7421032368118e-12
CD37	-1.02950823921503	4.23061202310617	2.64219260280208e-14	3.2549873642593e-12
BLK	-1.66746179677237	-0.0270969827645863	2.68076834421373e-14	3.27248702964564e-12
DNTT	-3.770349239936	-2.4058919686797	3.06507223224224e-14	3.7079090031125e-12
IL16	-1.00285926672611	3.68452052475127	3.61142095265564e-14	4.27758386109143e-12
IER3	1.05704980070944	6.13449262511521	3.63155019484974e-14	4.27758386109143e-12
GPR55	-1.39107739050168	0.189057551460468	3.78272746634764e-14	4.4169099494014e-12
KRT79	-2.95285484687406	3.40675859863235	4.27981933072536e-14	4.9292735405844e-12
CD40LG	-1.31325582177265	0.201356619677727	4.32666685350424e-14	4.9292735405844e-12
UMOD	-4.35124665553367	-2.95190674581282	4.33165235171998e-14	4.9292735405844e-12
HCST	-1.37711767389134	0.726289066105419	4.62623341256547e-14	5.22025733310329e-12
CD28	-1.13970683745234	1.63825587780799	4.87748046266611e-14	5.45790063772338e-12
CD19	-1.43240383805451	1.27827285589817	5.84866798171024e-14	6.49057137672769e-12
ACKR1	-1.67425398936105	3.60447342820922	6.19248504842284e-14	6.81103103121999e-12
SCUBE1	-1.70728602513228	1.23437086177557	6.23888007774842e-14	6.81103103121999e-12
AKAP12	1.60842088589435	5.1353407800735	6.55799374565208e-14	7.10167258198517e-12
CD22	-1.17982458536791	1.61289996614506	6.63681406697983e-14	7.12953114331242e-12
ARHGAP15	-1.06660890008115	2.8501656547666	6.779110194505e-14	7.22459457871533e-12
SOAT2	-1.56845502329034	-1.56998811953018	7.53270921303268e-14	7.95103880481331e-12
FAM133A	3.4650754251	-0.00865988763014231	7.57918503884498e-14	7.95103880481331e-12
KCNJ10	-1.44902070035169	1.17766356075107	9.14495822235628e-14	9.5192634891318e-12
CD3E	-1.19793205186874	5.12546819117485	9.21624816662638e-14	9.51967541395839e-12
GFY	2.65895543767307	0.697722533943414	1.00837956455743e-13	1.033627541441e-11
PAGE2B	2.51204449098263	-1.46542252604159	1.02690629004007e-13	1.04464376232258e-11
PSTPIP1	-1.10472952122656	3.59628582575833	1.20310818785283e-13	1.21468697342013e-11
PDZD3	-2.42072692607187	-0.00035098425751741	1.24403630895275e-13	1.24663578780728e-11
DIRAS3	1.94450714613141	2.3894737483057	1.42317677917063e-13	1.41558650301505e-11
INSL4	3.66151453633094	0.341732005541667	1.58253450742635e-13	1.56252010042066e-11
SLAMF6	-1.27055470691206	2.91075257031305	1.79119660407465e-13	1.7556341605485e-11
CRB1	2.45530071663542	-1.48350984254603	2.03924863619014e-13	1.97000220768066e-11
TENM1	2.62885268765456	1.19744258014808	3.24887959924143e-13	3.09403938004354e-11
LAMA3	1.31358731768043	8.39147622968232	3.48943603978054e-13	3.29972867198402e-11
CD48	-1.16357703362979	2.7513131302846	3.56033683638839e-13	3.34323098174988e-11
PPY	-2.85533550225033	-2.14205637987068	3.64734523212507e-13	3.40114942895663e-11
GPHA2	-2.07777543253172	0.647354019457532	3.85106620813723e-13	3.56635289950805e-11
TMEM178A	2.11101068239117	2.65082056642085	4.22910060765093e-13	3.88961390133813e-11
SERPINA3	2.13739869842092	0.707102208526541	4.65405216698799e-13	4.22260895258884e-11
COX4I2	-1.56734905033985	1.05563266616199	4.77164139882041e-13	4.30024165794365e-11
TESPA1	-1.05147951886299	1.74718924732831	4.80893688316537e-13	4.30496029780964e-11
CST7	-1.18565706794558	3.69315704406032	5.21866891346187e-13	4.64081365364013e-11
MYBPC1	-2.98746308540062	0.248356578702989	5.29195778943805e-13	4.67502692082724e-11
GSX1	-3.56261811256668	-3.3188812507426	5.89308254052731e-13	5.13846184118187e-11
LTA	-1.10276341686192	0.543402969839399	6.78887142717363e-13	5.88135261445726e-11
TCL1A	-1.92900144202109	-0.267703327070995	7.08934697875426e-13	6.10229174555848e-11
TGFB2	1.53370667240636	3.98653781768233	7.78341979533096e-13	6.65705484150981e-11
CXCL3	1.67097319157622	3.76113742126984	8.13255964094261e-13	6.86817678355833e-11
LCN15	4.7745042589941	2.41570660022504	9.09127346152681e-13	7.58246087213553e-11
PYHIN1	-1.25112265478678	1.74562787471151	9.22609795310317e-13	7.64741008112774e-11
STAP1	-1.11294765942943	0.220050474245941	9.40602412596768e-13	7.74871729837386e-11
TMPRSS15	-3.64685973740037	-0.488694372654183	1.13584930902691e-12	9.20934877239204e-11
SLC5A7	3.80485555413564	-1.40969607681879	1.80337137618584e-12	1.44140897853711e-10
LAMC2	1.30763472401573	9.50169835228416	1.87840392238059e-12	1.49249750708441e-10
AQP1	-1.03089714999042	5.92052957917102	1.95608536492271e-12	1.54507731059895e-10
CSN2	4.97794912054137	-1.5273751754501	2.13305389786864e-12	1.6661166018438e-10
C8G	-1.20651905963747	1.32388132318222	2.13413803632063e-12	1.6661166018438e-10
DPP6	-2.01036546864522	0.375458618773975	2.53746836130652e-12	1.95822558365655e-10
TNFRSF13B	-1.60248624776904	0.203331088038286	2.62252263324756e-12	2.0122990810999e-10
PAPPA	1.56779455052461	2.41283460304337	2.91118983928386e-12	2.22110552056271e-10
WT1	-2.03056910919098	2.05094861365528	2.99889145517066e-12	2.26230980112537e-10
FCRL3	-1.33122358585041	1.42111739799115	3.05846466240285e-12	2.294361088645e-10
IL17C	1.83914123613276	-0.914791267200997	3.2951682524799e-12	2.45819551635e-10
AFP	2.74775726218728	-1.47435208086851	3.73258192403417e-12	2.76912210364259e-10
HGF	1.65660841243459	2.39900420781895	3.76598289348767e-12	2.77855045570068e-10
F11	-2.98018534731896	-2.30516992668642	3.85346356733378e-12	2.82755785694852e-10
PXDN	1.30491346539049	7.19207131646457	3.90082942829297e-12	2.84675747625642e-10
SEMA3A	1.73522924000074	4.28779502871082	3.95544394357613e-12	2.87101087969407e-10
SELL	-1.13242515371102	3.82727451103986	4.49719778212354e-12	3.22932469616871e-10
HPD	1.61036873705367	0.886184915767339	4.60225220531755e-12	3.28718311771298e-10
IL12B	-1.28831097138426	-1.06527897728864	4.9156028584843e-12	3.4924187927898e-10
AL135905.2	1.21437253576443	-0.478458248186812	5.05132671807773e-12	3.5699586931762e-10
SLC7A5	1.28055606444499	9.08338842062739	5.33450352093731e-12	3.73505598176419e-10
CHRNA1	2.24869305227254	0.859223142737702	5.3405626191445e-12	3.73505598176419e-10
CSPG4	1.23525879197069	5.39120993042499	5.86860787712995e-12	4.08309153233684e-10
ACSM5	-1.23574170119526	-1.29328284061133	6.12869143838196e-12	4.22031121203041e-10
FCRL6	-1.30102160651963	0.747724783825884	6.28667141343548e-12	4.30701141528631e-10
VPREB3	-1.26796818716915	-0.197261964580803	6.73528646947471e-12	4.59093536609677e-10
MUC12	-2.53789308397441	2.70147325103542	7.47871347720586e-12	5.07192750363233e-10
GPA33	-2.30508029122166	2.76525111810588	8.43056760985027e-12	5.68476345756919e-10
IGDCC3	-2.07292530818855	-1.05064300647237	8.4670292784766e-12	5.68476345756919e-10
VRTN	-3.12087097861714	-2.34451511935121	8.51252753811245e-12	5.68687660605841e-10
SPANXB1	4.58996056842979	-0.234034555239599	8.61849093545329e-12	5.72916318224093e-10
WDFY4	-1.00654016499598	3.0322562101799	8.84066590171415e-12	5.84790451863141e-10
CCR2	-1.23488616926525	1.82891788438513	1.0093555945637e-11	6.61152532868357e-10
CD96	-1.10456675009681	3.91344710809037	1.07096094903273e-11	6.91387674212093e-10
CAV1	1.25352280264623	7.551546737253	1.1063332029891e-11	7.07421059511318e-10
DPEP1	-2.77859981255675	4.6454446950252	1.24709744753384e-11	7.89906817239828e-10
CRTAM	-1.34795920497593	1.50287487514106	1.32768225875859e-11	8.37000815521614e-10
P2RY10	-1.10710502044232	2.41921927710574	1.3353160469821e-11	8.37879620508207e-10
TNFAIP8L2	-1.01346357172639	2.61114478959865	1.40900381655354e-11	8.80004802264231e-10
PRSS37	-2.14447949436933	-2.80075309902266	1.4591835858051e-11	9.0712579584217e-10
XAGE3	-4.07825427355135	-2.08150861992138	1.47175404640997e-11	9.10724116829175e-10
HAND2	-1.44059434253119	0.779521739845407	1.50008270411609e-11	9.23995896828937e-10
INSL6	-1.85709459158939	-0.340419461412378	1.64476294029175e-11	1.00296142228947e-09
APOD	-1.7232696573554	4.48232617722392	1.64965770003212e-11	1.00296142228947e-09
SYT15	-1.28274451453311	-0.671057795858959	1.65068866790268e-11	1.00296142228947e-09
CD8A	-1.28549051806233	5.09055353286269	1.77197964774545e-11	1.06700191524331e-09
MUC6	3.26248612706125	6.70127228214709	1.88785506862666e-11	1.12667190495639e-09
MMP10	2.32310548361572	6.96019374906872	1.92134477475852e-11	1.13439654734119e-09
SLC26A3	-3.23850356582349	1.09633577578903	1.94630267426984e-11	1.14126429301727e-09
MS4A1	-1.70259419624796	2.19823059930649	2.08905079279126e-11	1.21964234980874e-09
CLEC18B	1.5766750581383	-0.739036479638659	2.14867541020954e-11	1.24902222546726e-09
THBS1	1.16343327718916	7.70472567962337	2.23239878425999e-11	1.292097020476e-09
EZHIP	-3.84553499216538	-0.436031279573089	2.28270871193707e-11	1.31554560445884e-09
FO681492.1	-1.52455796481839	-0.19116369041713	2.41752357839844e-11	1.37552994113281e-09
SLC38A4	1.79599125160963	1.5638003188852	2.42938576652681e-11	1.3764469229081e-09
MYH7	-1.92031695835361	-1.80542305668493	2.5295593175758e-11	1.42121014713003e-09
GZMK	-1.42608958873506	1.14492166595556	2.55789438638326e-11	1.43114190918143e-09
ZAP70	-1.09793863156721	4.03535083224793	2.57864162058699e-11	1.43676347225071e-09
KNCN	3.82054412331977	-2.07658622916512	2.87442009573943e-11	1.58187348547496e-09
COL4A6	1.90041493049478	4.38565058712178	3.07532856617004e-11	1.67867934904599e-09
SPIC	-2.02148533121464	-2.90578744041501	3.27624572767986e-11	1.7811104304164e-09
SP140	-1.04441158125246	2.90869142118886	3.43049447937899e-11	1.85744676891537e-09
KLRB1	-1.08889043847388	1.95277100260258	3.49132876055546e-11	1.88279367858389e-09
SIT1	-1.1196133284393	2.1690909817628	3.51851229598793e-11	1.88986332442104e-09
GGTA1	-1.07266706887102	2.43085528106008	3.80243790680013e-11	2.01714421379067e-09
TGFBI	1.23750219743362	8.9048141569409	3.81556918605027e-11	2.01714421379067e-09
ERVFRD-1	-1.54296228632811	-2.68700776137647	4.01912237612471e-11	2.11642255947461e-09
PCSK1	1.77966553842464	2.6937857747057	4.09162007341824e-11	2.13399972713158e-09
TVP23A	1.24057356908755	1.34297308763525	4.39066645418627e-11	2.25892218953308e-09
P2RY8	-1.0608227688103	1.44503143287094	4.52233946551895e-11	2.31778528026674e-09
SYT16	1.67036177971189	0.178988473085427	4.68393090687995e-11	2.39147620599179e-09
MMP1	1.931942233164	7.08977249548161	5.13435769457705e-11	2.60166623104832e-09
CALCA	4.2197047160482	0.361626927433265	5.20056847384423e-11	2.61547690886818e-09
OSBP2	1.25548620008249	5.63194394535646	6.01464339121618e-11	2.98024470321959e-09
HTR2B	-1.41327478922016	0.490382714103105	6.07012340677518e-11	2.9966770994918e-09
OLFM3	-3.48617332010368	-2.41112774079955	6.47489400525789e-11	3.18479401841036e-09
LIPN	1.73836028807561	-1.4225022704905	6.53229002372664e-11	3.1973714060077e-09
GKN1	3.22567396655226	-0.357545022270815	6.5480871064352e-11	3.1973714060077e-09
GPR18	-1.07625378344684	0.464303466384664	6.66536684784857e-11	3.24284587075763e-09
MROH2B	-2.96296910981567	-3.44433672061966	7.03899143696701e-11	3.38779845934025e-09
CCL25	-1.94622367088671	-0.929564463780657	7.88630406275609e-11	3.7685868667149e-09
NRG1	1.47356334138122	4.06580575908602	8.06570435270863e-11	3.84064815773658e-09
BTNL3	-3.14160963731265	-1.60939021522398	9.07922066011125e-11	4.27774649206926e-09
CCL5	-1.21704545452573	6.98863338855566	9.11979344128941e-11	4.28183868285434e-09
IRS4	3.24766833380408	-0.175980811828647	9.37654108291182e-11	4.38704507530801e-09
NPHS1	-2.12633573694658	-0.923032234604425	9.56558833850243e-11	4.45995556282676e-09
GTSF1L	-1.4368913801396	-2.79300272882279	1.09073519586351e-10	4.99315960680323e-09
PGPEP1L	-1.99245587119483	-0.0708765804173915	1.09322976198998e-10	4.99315960680323e-09
CD79A	-1.35673099530676	3.67706406619264	1.1028360483594e-10	5.0199601550407e-09
FRMD5	1.23458427506348	2.40872485148432	1.10859783179297e-10	5.02427603576875e-09
PDPN	1.39073505173912	6.14243518790968	1.11126748780408e-10	5.02427603576875e-09
CXCR6	-1.10622453351348	3.73415423046513	1.22789137458489e-10	5.4936352068338e-09
TUBB3	1.30739776130926	-0.123550384721224	1.2314448892292e-10	5.4936352068338e-09
PTGDR2	1.78818444615591	-0.00912254747262608	1.26124445293776e-10	5.60794387882394e-09
PTP4A1	1.51720350350456	-0.968151242904464	1.28718225944413e-10	5.70438395373456e-09
ELAVL3	2.24699712182957	-1.3333709420745	1.39295858187566e-10	6.13267142210699e-09
SLC35F3	1.8466575273404	1.12252393535088	1.62578294950322e-10	7.13431811958472e-09
TLR10	-1.07476704735747	0.755367328129966	1.67146900955457e-10	7.31090744635138e-09
CCL14	-1.48955183148083	-2.61791926409709	1.69005973803098e-10	7.36822148125974e-09
SV2B	-1.85391218888797	0.548291263956197	1.72017599509306e-10	7.46837855994818e-09
CASQ1	-1.3584534937387	-0.478573049079587	1.72415650400948e-10	7.46837855994818e-09
ACTA1	-1.39342609511398	0.445834199904722	1.73671057661997e-10	7.49856901056366e-09
BRINP3	2.59251772330422	-1.64264677010646	1.81258183232851e-10	7.75138498232715e-09
TNF	1.17321084908546	2.6585373233628	1.86233936400104e-10	7.93888666025584e-09
KCNG2	1.29051463421826	-1.66197959461164	1.88323733427271e-10	8.00256674829556e-09
CD3G	-1.09108031451951	2.85958722252005	1.98344597423206e-10	8.40180206371864e-09
RGS2	1.17894157479851	5.82044374115431	2.47998738689534e-10	1.04066470722596e-08
DPPA5	-2.70999480616228	-3.43283132904316	2.79659640656378e-10	1.15192320697357e-08
LIPG	1.24874088706271	4.47087175679545	3.13064412597279e-10	1.27388755525947e-08
ADCYAP1	1.90790900472884	-0.108151502790163	3.2116767152435e-10	1.29898779916535e-08
GUCA1C	2.54580655671301	-3.42922789170719	3.32652685848482e-10	1.32942269808733e-08
NOVA1	-1.34946437593418	0.330255072131895	3.40779516582617e-10	1.35785974738023e-08
WNT3	-1.30859050965305	3.73164334522763	3.50194544028229e-10	1.39124625361274e-08
GPR171	-1.16310023213979	2.11201381650121	3.52262844972271e-10	1.39533495052733e-08
CD200R1	-1.1579684747922	1.55300505835415	3.70258919783903e-10	1.45801664951855e-08
GPR174	-1.15374786134938	2.26419559467038	3.82728842108871e-10	1.50271429585904e-08
EBF2	1.62584044598103	-1.1817264558638	3.88393624089497e-10	1.52051008287865e-08
ZSCAN5B	-1.42761666038987	-2.68062327861205	4.02060177380237e-10	1.56272110218971e-08
TXNDC2	1.40164925030085	-1.8267396287296	4.02667188976496e-10	1.56272110218971e-08
ADGRG3	1.26024681235584	1.87346101114775	4.30131952661889e-10	1.65971605182294e-08
UBASH3A	-1.01345696257694	1.94699372422305	4.32375089346616e-10	1.66359103144595e-08
SI	-4.68000835427784	1.6525516083571	4.35717275705385e-10	1.66689788551906e-08
C21orf62	-1.47194675337045	-2.04846668551656	4.42263721820584e-10	1.6871355842633e-08
PLD5	-2.57867873205384	-1.48643200548993	4.59796066995258e-10	1.73600510259904e-08
DGKB	-1.92209057919191	-1.47751625274326	4.60245618502577e-10	1.73600510259904e-08
KEL	-1.53044086365978	2.0310655808167	4.68194504700143e-10	1.76104084288894e-08
NXPE1	-3.64632537715674	-0.947228239977197	4.97660926926376e-10	1.85113322071118e-08
CLEC18A	1.50052068805682	-1.43677602199452	5.28147729283872e-10	1.95910710188504e-08
CD7	-1.03276488576219	4.84357564808845	5.8875432196621e-10	2.15416703960825e-08
CRYGD	-3.47750454512879	-3.42421590143852	6.16221333836151e-10	2.24244446361838e-08
KRT72	-2.24703838977149	-0.675156441577793	6.79560738934401e-10	2.44641866016384e-08
CLIC2	-1.10253100235822	4.45542229816336	7.11897924127124e-10	2.54916408671441e-08
CLEC10A	-1.23624235759309	2.5655745362238	7.75281792589693e-10	2.75409627272339e-08
ANKRD55	-1.13966129091474	-1.96778581055992	7.8784654517505e-10	2.78400089700278e-08
TMEM150B	-1.18909559561646	1.22525663557276	8.42456486454451e-10	2.96138892673046e-08
GRIA2	-2.167298522018	-0.565456124466254	8.54895878144989e-10	2.99726941298457e-08
LYPD8	-4.32898715692223	-0.228634791069769	8.59205703063366e-10	3.00453494289971e-08
ADAMTS8	1.60500655693083	0.773246117629889	8.91405726187042e-10	3.10098344332632e-08
TRIM48	-3.67414425820605	-2.7775057508221	9.32777901558758e-10	3.22853919665113e-08
C10orf90	1.84836093970601	-2.60209877926119	9.41544582706444e-10	3.24181042476465e-08
FBP2	-1.73474057998661	-1.99188451685523	1.04295048229581e-09	3.57263751945616e-08
ANXA13	-2.34618341552359	0.491160379941352	1.10095491680561e-09	3.74975192284926e-08
PAGE5	2.37070112344026	-2.47823390491441	1.10303247656051e-09	3.74975192284926e-08
INHBA	1.25345211519963	5.59105628670814	1.12878589048729e-09	3.82761033774328e-08
CCR5	-1.02962134366293	3.96106061266059	1.14301881580965e-09	3.86610998959496e-08
COX7B2	3.65470705039923	-2.98366808331558	1.21191856170842e-09	4.07860712947886e-08
CST2	-1.55841747958172	0.264746480523596	1.33149215616851e-09	4.46981916825768e-08
FMR1NB	2.26986891310447	-2.65714588058991	1.39769454918061e-09	4.6456045560389e-08
NPPC	-2.14558377818917	0.744926526502426	1.40185024941822e-09	4.64791238251553e-08
OR52N4	-1.42244943584115	-2.76842487819818	1.4419165026164e-09	4.76897901407217e-08
MEP1A	-2.28263536284291	1.33115477886814	1.51103616661588e-09	4.97308667777402e-08
HHLA2	-2.69962026363329	1.97439266406426	1.51562030199735e-09	4.97597785213212e-08
LGI1	-2.08379569434645	-2.81725303104698	1.53680803858092e-09	5.03323374196698e-08
PGC	-3.11535680901902	1.18543728948188	1.65514493163915e-09	5.39448692768216e-08
TNC	1.15172241815429	8.54727801682319	1.68233844420989e-09	5.46984034596863e-08
FBN2	1.76942345921599	5.19073217683367	1.74322075537551e-09	5.62691545749576e-08
SH2D5	1.55061413186709	2.58283667640434	1.77980262707388e-09	5.73122054588683e-08
GABRA4	2.84292774149893	-2.93592455865926	1.88175903426197e-09	5.98773941044306e-08
ZBP1	-1.07792137639297	3.39764969419824	1.8908774994429e-09	6.00253027482726e-08
MYO18B	-1.97592260246414	-0.756559230032611	2.02219355482661e-09	6.35925411105662e-08
HEPHL1	1.88127166946474	5.09149738402658	2.08197147807491e-09	6.53194229149296e-08
XAGE2	-4.07115246766193	-0.957966313562697	2.09418336322705e-09	6.55494037328971e-08
NAT8	-1.79435480254008	-3.0242795130968	2.13617894080178e-09	6.67083972490379e-08
ZDHHC19	-1.51747212534061	-0.943363989360048	2.19533263533776e-09	6.83965815018919e-08
OCM	-1.01993309071903	-2.47924912272591	2.82882381395286e-09	8.57459281574695e-08
GZMH	-1.24881843687039	3.36624198554227	2.92791282130421e-09	8.85495796497137e-08
CYP4B1	-1.77750116335098	5.44610408903047	2.99361080232089e-09	9.03330468619435e-08
NKX2-2	4.17212573456597	1.62777490297401	3.00906305043508e-09	9.05957368637719e-08
HBB	1.94369467331427	6.93397629885914	3.14635743622684e-09	9.43064456554776e-08
G0S2	1.33278994268686	5.57631595856806	3.49673019535161e-09	1.03651419565522e-07
ALPG	-3.20526171697735	5.16851709305683	3.67981025036941e-09	1.08598883608704e-07
PRLHR	-2.27004287149189	-3.29866057172055	3.79719989370258e-09	1.11817544238242e-07
COX8C	-1.78898477421701	-2.75154551321277	3.81425286419406e-09	1.12073933173737e-07
SHC4	1.05452430190451	0.225979160243168	4.20740045139842e-09	1.22972083955707e-07
PRSS2	3.09990424514964	2.52922095676316	4.40734929080915e-09	1.28377193659404e-07
TRIM49B	-3.98300365615513	-2.10410294750483	4.491997276992e-09	1.30277622970731e-07
IL2	-1.31358321721753	-3.17639731403795	4.52429706505996e-09	1.30931596960399e-07
CD1B	-1.41594813792783	-0.337118302576782	4.73173608342253e-09	1.36055143743464e-07
DNAH11	1.26280425348909	3.11633998264588	4.85438439976686e-09	1.38690795149084e-07
MYL7	-2.12103435077099	-0.407877898503928	4.86998862807486e-09	1.38841204453905e-07
TUBA3E	2.34666619224735	-1.05038807805838	5.09852906625196e-09	1.44436810762935e-07
SELP	-1.04619716811239	2.03191186770438	5.5486400634315e-09	1.56199452351694e-07
LAG3	-1.11306618666808	4.60782700655525	5.99676365548291e-09	1.6741069098924e-07
ASPRV1	1.54919528618207	3.48971100334088	6.05529366770747e-09	1.68693948900365e-07
DUSP4	1.21782547889804	6.12643847291982	6.09572348307184e-09	1.69468685156705e-07
SSC4D	1.35834522437148	3.66550068548006	6.76731831288795e-09	1.86212193248892e-07
GDF7	-1.46253156928329	1.90798366782456	6.90786716805629e-09	1.89690880025889e-07
APOE	-1.09347347234807	8.47150129758556	7.1142304092263e-09	1.9495895088794e-07
CACNA1G	-1.14261303440084	1.15733818703694	7.51565638154128e-09	2.04706356777559e-07
VCAM1	-1.16053035344752	5.01582781748087	7.53960359956725e-09	2.0494290918014e-07
FCER2	-1.32277809432104	-1.67784708112613	8.26279560057867e-09	2.21905638649141e-07
COL12A1	1.0233224811785	7.83829491879277	8.87948026737384e-09	2.3657472426646e-07
COL11A1	1.79827467001214	3.59788299194719	9.20813999565063e-09	2.44845354181379e-07
P4HA3	1.01539705039233	2.58868746480397	9.73456250910555e-09	2.55084699134405e-07
AZGP1	-1.84983191672674	4.16033012275545	9.78709511265073e-09	2.55683099557732e-07
CYP3A5	-1.00398322255435	4.35728701264689	1.08406630447166e-08	2.81563681556006e-07
GFRA1	-1.6371062363527	2.11082552484618	1.10176589518981e-08	2.856083482743e-07
RGS13	-1.04322086761494	-0.945755938335131	1.2313956737981e-08	3.17373917615373e-07
LRRN4	1.72406673323012	-0.143340781883955	1.27683597290633e-08	3.2845504682349e-07
UPK3A	-1.56614527835751	-0.011937744869848	1.31977841188894e-08	3.38205811351998e-07
MYO7B	-1.91351929084937	3.81772249449821	1.34146065129553e-08	3.42455011893468e-07
NEUROD1	3.35623814354367	-1.58001169805037	1.41762919575477e-08	3.59847350483838e-07
KLRD1	-1.10574366271193	2.9476413992575	1.43185893914086e-08	3.62090430033587e-07
GPR22	-1.13852698190459	-2.3852965749474	1.55912723585511e-08	3.91326364917055e-07
NKG7	-1.09027059382956	4.78282645604264	1.60506201186856e-08	4.00609157906524e-07
DNAJC5B	-1.16150029421547	-0.0268831269646603	1.63272486253077e-08	4.06757503785958e-07
ARTN	1.05913755040774	3.91755943117497	1.72536044853963e-08	4.25884928363791e-07
CBLN4	-2.14989126716127	-2.07087437757765	1.84598612765771e-08	4.53160908997949e-07
CEMIP	1.11917339645762	5.31655065715153	1.8563783867742e-08	4.54392739010678e-07
ADAMTSL1	-1.37226945149322	2.33435915511004	1.85777192222864e-08	4.54392739010678e-07
ESRRB	-1.34936842801706	-1.00484748010282	1.92171570068907e-08	4.67478232406753e-07
CXCL5	2.02141527671564	4.75502648113939	1.99135744772265e-08	4.83543360000358e-07
LILRB4	-1.02748101871723	4.52341398233627	2.16139196189471e-08	5.2012851728176e-07
PTGFR	1.41463177581885	0.844249432994579	2.21467046864961e-08	5.31046340232624e-07
RYR3	-1.13176010447231	2.70623631107241	2.26607529588507e-08	5.41438773543501e-07
UNC13A	1.24587260224247	0.687075396822952	2.39284951981479e-08	5.66687537073599e-07
CALCB	2.05058661901113	-1.84034738799788	2.49204780391282e-08	5.87073998437567e-07
RSPO1	-1.34613106577252	0.422462074767362	2.58991007278618e-08	6.07994973030993e-07
ECSCR	-1.03259760116571	0.0699033918746633	2.62971328572838e-08	6.1518797910733e-07
CHIT1	-1.66745821385306	4.34526216083549	2.63712305770179e-08	6.15848494240342e-07
CDH4	1.50539091484623	1.82321114447734	3.14038492926558e-08	7.21073959360283e-07
CCDC42	-1.06167966412221	-2.62660620512678	3.29205094064545e-08	7.50520543819815e-07
KRTAP19-1	2.71304416181048	-0.933551086175389	3.30067667232993e-08	7.51211633153326e-07
TBX21	-1.00461081846034	1.52929316600583	3.40931676815501e-08	7.69416900214882e-07
REELD1	-1.18829154275737	-1.8767091170939	3.50130688644465e-08	7.8885149112716e-07
CNTN2	1.66983655647833	-0.298897555909373	3.61063567662862e-08	8.12120868773351e-07
C1QA	-1.02521649751272	7.70204419264396	3.8888589283006e-08	8.73237419552182e-07
PTCRA	-1.14224230749108	-1.36139872121464	3.92247917764137e-08	8.77850839956138e-07
C22orf31	-1.18262904690405	-1.04382015120193	3.98087226880174e-08	8.89436819059396e-07
TMEM119	-1.01781805981383	3.33403505949814	4.28430810570287e-08	9.49334805996338e-07
TMEM130	-1.11832972953918	1.47494509402724	4.42802743354736e-08	9.77953164106479e-07
KIAA1210	-1.94645982508194	-1.09110371939822	4.952252980204e-08	1.07777719640485e-06
ENTHD1	-1.14718910590443	-2.03603531913649	5.08556388544918e-08	1.10143470731954e-06
FGB	2.88894692457954	3.23301746289852	5.15498302029039e-08	1.11287961409099e-06
LRRTM1	-2.91937912666078	1.42562522257451	5.17440967729718e-08	1.11349315940299e-06
CDH23	-1.01942376440055	2.69382385552258	5.25704082067634e-08	1.12946470624067e-06
MYADML2	-1.73591112799777	-2.09933875510239	5.30454044369216e-08	1.13784934629231e-06
NKX2-1	2.9164483854542	1.40106378160684	5.53494103902267e-08	1.18349025910822e-06
MMP26	-4.05785088872844	-1.00589439552265	5.79173975783017e-08	1.22861740076056e-06
TPSG1	-1.61771069527706	-1.20863856001803	5.98325796058582e-08	1.26524705346057e-06
TIFAB	-1.12855866867683	0.26349923200433	6.15324460202744e-08	1.29914730371108e-06
REG1B	4.67748340740923	0.834172214436147	6.16677379530627e-08	1.29995978843599e-06
CLMP	1.11776185941811	4.42805618609885	6.18467084002236e-08	1.30168902883731e-06
MTRNR2L1	-1.77221717773266	0.319849526221791	6.60043151535801e-08	1.38053885339918e-06
SSTR3	-1.08143159526065	-0.934435639926014	6.96334366749232e-08	1.4451897800168e-06
LRRC55	-1.68280821270313	0.431184527495269	7.37584334278099e-08	1.51906172403164e-06
BPIFA2	2.86283004308204	-0.737595892505338	7.50633328008996e-08	1.54120861292122e-06
FCRL1	-1.17252831197886	-1.1432632469468	7.73285842920583e-08	1.58046914744864e-06
LRRC19	-1.69271809255065	0.150103284388659	8.26325593543445e-08	1.67865356582472e-06
KCNJ3	-1.98918528385288	-1.12492172684194	8.29017861881825e-08	1.68157882920682e-06
VGLL3	1.22830044965985	3.61486380543568	8.86318560947426e-08	1.78700985531562e-06
JSRP1	-1.34099317538772	2.88098407466468	9.37118253744136e-08	1.87815282257855e-06
AL049839.2	1.5920001333371	-2.74229694001135	9.82873567351906e-08	1.95237074887595e-06
ADAMTS15	1.24506144643504	3.73206939408539	9.97407992624449e-08	1.97831529172247e-06
RAX2	-2.15133061670981	-3.46839205867526	1.08750340656261e-07	2.14749937401804e-06
ZNF80	-1.16396464281279	-1.83371328016697	1.20039759672785e-07	2.34286903035779e-06
OGN	-1.5355265980459	1.61675406816144	1.28386864110425e-07	2.49129886022367e-06
TAS1R1	1.39106957476596	-0.662434641888256	1.31026758790374e-07	2.53519786316591e-06
ALAS2	1.39316553775165	-1.00938922718312	1.33274523596834e-07	2.57127917077339e-06
CRB2	-1.4837065545584	0.671764697310937	1.40353836637259e-07	2.68471697772808e-06
PPBP	1.67332149108876	-0.0308987494611373	1.46891570665558e-07	2.80178978820612e-06
TENM2	1.82580531561484	4.84498975781878	1.52564839038488e-07	2.88947906714926e-06
SP7	-2.00791829156064	-2.34066256453783	1.54414141339271e-07	2.92038463366723e-06
BHMT2	1.47580329570201	2.14830587681101	1.55450293883706e-07	2.9358460566391e-06
NTSR1	1.43223720708852	-0.366564717378139	1.59979711030436e-07	3.00028988787248e-06
ADGRB1	-1.29533995355335	2.05329895987929	1.65905081990726e-07	3.1070759288305e-06
PAEP	-2.48321606324448	3.27657724652284	1.70023029478194e-07	3.17533969378747e-06
PLA1A	-1.04528349084156	2.50124153235592	1.70490813596267e-07	3.17965367357038e-06
SLC16A4	1.14867781204108	2.75970993398915	1.76913987260932e-07	3.29486965456283e-06
PAMR1	-1.02437901450162	3.75358236078496	1.85638866367288e-07	3.43355192504125e-06
CAPN14	-1.5466423050066	3.99449919687418	1.9641121712624e-07	3.60794777506313e-06
PSG1	2.34547269149006	-2.17089509250607	2.10137628292706e-07	3.82347977332581e-06
EPGN	1.63230061415615	3.42401337963382	2.18180059754704e-07	3.95908357079211e-06
PPP1R3A	2.85653621699606	-3.56247493474392	2.22598434091692e-07	4.02837166170247e-06
PMP2	-2.35465247530947	-0.824814825350852	2.25820882271404e-07	4.07023195589316e-06
SHISAL1	1.07113674474879	2.68593888035258	2.26192292494838e-07	4.07146126490709e-06
BTN1A1	-1.09115778887744	-2.41426407543977	2.27194540808897e-07	4.07856723794367e-06
HTRA4	-1.00229578375716	0.159565549945631	2.28062378696252e-07	4.08780498724596e-06
EPHA3	-1.40686533522825	2.4814083681969	2.28317972924819e-07	4.08780498724596e-06
SLITRK2	1.76369057270879	-0.568784946005625	2.45665103680703e-07	4.37505439287066e-06
FN1	1.12811389830886	9.97318305942899	2.57834094581826e-07	4.56152334920259e-06
PIPOX	-1.09510092338746	2.32194984654251	2.60494720986954e-07	4.60253041238529e-06
GPR25	-1.09584850830879	0.0499298611279526	2.82647910829981e-07	4.96130215245097e-06
TAC1	-2.44788760581346	0.176660045233654	2.86986240726365e-07	5.01124998761201e-06
XCR1	-1.10455520799376	0.814160381856544	2.87982458153226e-07	5.02211486763833e-06
PLPPR3	-1.77457907476398	-1.56811011879645	2.96992950676677e-07	5.15248235360003e-06
MPPED1	2.27358223376203	-0.677118249595327	2.99517228048338e-07	5.18288316782614e-06
SNCA	1.07232686844113	2.33290227809897	3.04257433757512e-07	5.25137380526462e-06
PRAP1	-1.37345096085934	-3.01233275570702	3.05908007128228e-07	5.27308436420776e-06
SMIM24	-1.70877905542556	2.98871074169659	3.23093435389431e-07	5.54086673104633e-06
C16orf89	1.72708275520775	1.80699820414616	3.88086977957719e-07	6.55500872958019e-06
KRTAP3-3	-2.76452823535321	-2.89996523162671	3.90530278417951e-07	6.58799067662844e-06
NPTX1	1.71037748649536	2.77607875917823	3.91926385456898e-07	6.60324655447331e-06
SLC6A3	1.66616659547574	-1.23482235094386	4.06828524168024e-07	6.77778340264048e-06
SPAG11A	2.91309721849945	-2.94785281105558	4.14751018020804e-07	6.892669146019e-06
SH2D4B	-1.031783190478	-0.997726243886774	4.62570907757489e-07	7.59340116059605e-06
NTRK3	-1.28584313675501	0.09487555602203	4.8827560134125e-07	7.97635617373516e-06
KCNQ2	-2.21013598650074	0.939503920353669	4.93817246132777e-07	8.04730337508608e-06
RETNLB	2.52555793596187	-2.22879198174724	4.98489266736789e-07	8.11359257423224e-06
SUN3	1.39302660149411	-1.7147912492269	5.66724635834974e-07	9.13562834332777e-06
STEAP4	1.21081183552296	6.50664878987793	5.92190628967372e-07	9.47312427631454e-06
TUNAR	-2.92600254447114	-2.2024994400341	5.94570536237846e-07	9.49241985900033e-06
LYG2	-1.0324484684341	-1.75308972235896	6.04054929798018e-07	9.60845905950634e-06
LGI2	-1.29315318095849	2.17207624766083	6.06307937790397e-07	9.62352599131141e-06
KCNC2	2.69051907990695	-1.74538871551942	6.10769888777608e-07	9.67148356899259e-06
SLITRK3	-1.81359271799733	-2.069575412249	6.21768571697772e-07	9.82248044795021e-06
KRT84	-1.88292322695281	-0.0867474708511765	6.25973961045954e-07	9.87729535713874e-06
AGMO	-2.28852973564248	-0.00461786964818372	6.4035882979014e-07	1.00924159230305e-05
KCNK9	-1.46643273210603	0.179828364673626	6.5075166124026e-07	1.02299445572828e-05
GAP43	-1.2013037886834	-0.89556696265917	6.71583049356119e-07	1.04860664962255e-05
PLCD4	1.06750099084253	-0.883911686816182	6.7484366858629e-07	1.05247395839451e-05
PLAAT2	-1.13255304551923	1.01115636282358	6.93000371003125e-07	1.07331130124913e-05
GP5	-1.07064898090319	-2.20963545923095	7.03939742217303e-07	1.08774486288768e-05
SMIM22	-1.11969266586988	4.72960689093497	7.48451730149926e-07	1.14857596813891e-05
NALCN	1.37146231794013	-0.168770344889884	7.49294420680434e-07	1.14857596813891e-05
CHRNA6	-1.04752268433724	-2.10646824601024	7.71981447874823e-07	1.18065682028054e-05
RAB3B	1.38367775937998	3.10562729321579	8.10750465410205e-07	1.22875363990161e-05
CTNNA2	-2.28585157651502	-0.228791519125327	8.17805089479373e-07	1.23804811065716e-05
OTC	-2.0837676582227	-3.32916937598457	8.36744619839362e-07	1.26245019721382e-05
FLRT3	1.27132706374102	4.24788468422019	8.49466263923263e-07	1.27966632217954e-05
LIX1	-2.44787892545088	0.719890325058007	8.65480821589976e-07	1.29851133768829e-05
HPSE2	-1.16416915972759	0.638506170403972	8.9843884042783e-07	1.34542869593885e-05
LRRC3B	-2.26876856513102	-1.5733451402324	9.53709348388764e-07	1.41663817811552e-05
ADH1B	1.82973185885828	0.531066653262593	9.91732707519736e-07	1.46501504912816e-05
DEFB124	-1.24836869676044	-2.43407878801284	1.04439433557275e-06	1.53604897459703e-05
TEX35	-1.71584547168959	-2.178787220557	1.06404259306722e-06	1.56323456670751e-05
ZCCHC12	-1.29389092607157	0.235137428329235	1.07649226357032e-06	1.57979651532484e-05
BASP1	1.01761006474247	6.81459313952956	1.1178117652295e-06	1.63507368012001e-05
LCNL1	-1.0424022290413	-1.49413163569856	1.12557858787388e-06	1.64285535630113e-05
TPH1	1.17909925006176	0.526891594743115	1.16580330391372e-06	1.69787492027695e-05
PRPH	1.41359747855492	0.473610885790975	1.20436905045277e-06	1.74317337977455e-05
HTN3	-2.47688935216706	-3.38035379468111	1.23721847978277e-06	1.78638384371215e-05
SFTPC	-1.55343301311702	-2.9647384574074	1.23925982025574e-06	1.78740933043975e-05
FABP6	-1.49139719113896	1.85691050659371	1.32772316187255e-06	1.89063272721364e-05
MYO1A	-1.59591935338616	2.13672356128161	1.3405451393342e-06	1.90686865794276e-05
HBA1	1.68078845332609	-0.251177087574136	1.34995879267693e-06	1.91822716064189e-05
PDYN	-2.29487761076273	-3.40951188628867	1.36417466425919e-06	1.93025683790015e-05
SPEM2	-1.55449131581209	-3.34196330180684	1.45474523144658e-06	2.04547842595442e-05
CDH15	1.17587206670784	-0.473613509756191	1.46118155937447e-06	2.05023468957998e-05
SEMA6D	1.22539454136048	2.85695205621269	1.53976597050119e-06	2.14703815699793e-05
KRT73	-1.88387537394618	-2.11107555849018	1.56994104055658e-06	2.18684318387902e-05
DIO3	1.5024623808526	3.41156424066509	1.57549431315562e-06	2.19216797016253e-05
CDH8	1.3844348153179	0.23689413878428	1.74784355786797e-06	2.39979992791934e-05
PNMA3	-1.08717416970531	1.63770123555393	1.78708507619859e-06	2.4486712656321e-05
DLK1	-2.82795821690725	1.04867260590015	1.83147910936921e-06	2.50694204695309e-05
CALHM3	-1.51765882788031	-0.344287246611089	1.83574083241899e-06	2.51018109094544e-05
CXCL9	-1.11228176130507	7.20177328262753	1.83758416175109e-06	2.51018109094544e-05
PLK5	-1.13584328397534	-1.01076762361578	1.91175447151415e-06	2.59041766331907e-05
RBM20	-1.0601654911347	1.13775469516168	1.95813719767747e-06	2.64792208362669e-05
MAGEL2	-1.0717432029859	-0.782487141435376	2.22565519739585e-06	2.96489067367375e-05
GPR33	-1.50511154475016	-3.38440415662896	2.26814976888184e-06	3.01551634619261e-05
MGAM	1.11095213771537	0.181220537291371	2.27147408192524e-06	3.01694895866391e-05
ALPL	1.05457448043627	4.93940675805821	2.28783863315337e-06	3.03268481401613e-05
TCEAL2	-1.30550758103039	0.133022559883412	2.31361932492004e-06	3.05179570678058e-05
P2RY12	-1.05825047306476	-0.829706231041617	2.36203382751616e-06	3.10255005249383e-05
IGLON5	-1.11183748337962	0.528766194959325	2.36873247644436e-06	3.10255005249383e-05
SEPTIN14	-2.02499845254351	-2.98563968183913	2.40761568199898e-06	3.14183317569313e-05
CD8B	-1.02517663873505	3.61147118620649	2.42162794795453e-06	3.15705049370227e-05
AK5	1.15604141013425	0.240083126010699	2.50347082466468e-06	3.24484616154415e-05
NAT2	-1.31850719789663	-1.7145129551012	2.65765205551437e-06	3.42485142048436e-05
TNFRSF17	-1.07558725281761	1.10505863440166	2.759171104716e-06	3.54207931110195e-05
XPNPEP2	-1.38816547675121	-0.338519661992601	2.86438427944747e-06	3.6561741544126e-05
SAA2	1.22073688066047	3.15069153329829	2.94652224658485e-06	3.75032234380486e-05
SCGB3A2	1.89974961982453	-1.74613400832723	2.98050384516405e-06	3.7899815940211e-05
SLC2A7	-1.15026286536494	-2.88040342718156	2.99365295321027e-06	3.79950584647519e-05
MTNR1B	-2.3448660382884	-2.76939198889034	3.00480810119363e-06	3.81006262349652e-05
F5	-1.14546675820289	2.8160112977078	3.02848156031232e-06	3.82906954340952e-05
ADRB3	-1.55516349714232	-2.61681290310479	3.27438885307242e-06	4.09390070009837e-05
SMOC1	1.5475502159671	5.90442207300601	3.27832154217878e-06	4.09481580864681e-05
PCDHA7	-1.1625144322203	-2.07460708795241	3.3508113851986e-06	4.161814000864e-05
PAX2	-2.26225025577611	1.65951943318817	3.431648571383e-06	4.25486399044607e-05
TAFA4	2.16838844316773	-3.04495975952739	3.49243438210294e-06	4.32224966662472e-05
CYP4F12	-1.0845667399094	4.57358867068373	3.53114530354736e-06	4.35773566951081e-05
IGLL5	-1.1598831513727	0.779949847181349	3.53408857916091e-06	4.35773566951081e-05
TMEM239	1.58857499046152	-3.37078356853526	3.8383223830573e-06	4.67704110342046e-05
COL17A1	1.22252033709049	8.48620223493885	3.86661851927303e-06	4.70298491637666e-05
NEGR1	1.01369356404204	1.98631125424504	3.97974406208791e-06	4.80476142642296e-05
UNC5D	1.8173189219385	-0.949227463336195	3.99549996274848e-06	4.81180031388221e-05
STATH	-2.23285923990367	-0.943448287061928	4.09629045082759e-06	4.91115965836722e-05
AMELX	-2.75015123092886	-2.47071740139807	4.11183722917412e-06	4.92540145524979e-05
UGT2B17	-1.6964243366059	0.0111612223738713	4.40830016407807e-06	5.2410833461671e-05
SLC22A1	1.10234471801565	0.930711655498532	4.57151131071084e-06	5.40848051808151e-05
IGLL1	-1.24909243728208	-2.50743044270027	4.90460250583436e-06	5.76194247142115e-05
PYDC1	-2.12569227645311	-0.267293697325099	4.91527751247867e-06	5.76943587740941e-05
LRRN3	-1.159323342427	1.6728163841421	4.97047778983639e-06	5.8240467506041e-05
CLCA1	2.54912336822173	-0.880552414765406	5.16917542272399e-06	6.03055495884776e-05
SLC22A31	1.34232664590023	-0.300797183416719	5.50440037007361e-06	6.3854540732582e-05
LAIR2	-1.05010090846957	0.2036507338174	5.82790585167867e-06	6.71158831701039e-05
SLC2A14	1.36803960778458	0.00913797122594812	5.8615543286e-06	6.72726081405476e-05
HPR	-1.63728034504806	-2.66855251266072	6.13988533878736e-06	7.01074662663578e-05
TMEM252	2.05635956446981	-1.37004808881884	6.28410403763283e-06	7.15109737435031e-05
CA8	1.63469292499165	2.82431022763301	6.67143402546117e-06	7.51543759176952e-05
TBX5	-1.64112154652587	-2.33153891797517	6.73894592926804e-06	7.57243229608462e-05
ATRNL1	1.39416155094134	0.368015557807833	7.00084050888218e-06	7.82741768137135e-05
DPYSL5	-1.88054973341212	0.627349099966864	7.20630086342334e-06	8.02373200614002e-05
CNTN1	1.16298428460386	4.72357523144535	7.24901276522375e-06	8.05126082807481e-05
KLHL4	1.21415188069789	-1.21464843727791	7.33196870015452e-06	8.12994844803261e-05
SLC19A3	1.33806026794013	0.85216107196644	7.58487161707276e-06	8.37579408503725e-05
CP	1.43702343565252	6.89742806860337	7.67262359231669e-06	8.44463372285096e-05
FATE1	-1.26646668088866	-0.837939952360965	7.8077663043129e-06	8.57748024017052e-05
VIT	-1.57300464094166	0.392971059559594	7.8122269390293e-06	8.57748024017052e-05
RUNDC3A	1.0329928745643	1.79127754587439	7.83691606750277e-06	8.59755792111334e-05
CLEC4C	-1.16656199275423	-2.65553550233109	8.02765260283746e-06	8.77097796183087e-05
PRB3	-1.05020376310987	-1.64383043058693	8.17425034994362e-06	8.8949622122401e-05
NXPH2	1.93140595482207	-0.291176581593083	8.32257959689507e-06	9.02686733198654e-05
GBP7	-1.11776911012455	-2.77885142034989	8.32908000024674e-06	9.02686733198654e-05
STK32B	1.03770658636737	1.41576837988074	8.7410284789111e-06	9.45044528299664e-05
PRKAG3	-1.29687643390822	-2.52746059909174	9.55849378109394e-06	0.000101891227127749
FCRL2	-1.01745713382233	0.256563883998448	9.75777196088109e-06	0.000103742962700484
LRCOL1	-1.06426452171193	-2.49481738716433	9.85600481990139e-06	0.000104704456267117
SFRP4	-1.21991856307775	6.76190847996619	1.03878841880864e-05	0.000109574633839453
SEMG1	-1.85304353982934	-2.28121145237691	1.09648832268094e-05	0.000114849026497346
ATP1A2	-1.24916456799879	0.494294761917038	1.10080923638372e-05	0.000115122012664802
CCDC197	1.35706023914733	-3.25443202488213	1.11168921826509e-05	0.000116079026616358
CPZ	-1.12087975429174	-0.462754948005796	1.16152246155128e-05	0.000120532639982308
DLX1	1.51399449695174	1.06933480155406	1.18173619820885e-05	0.000122252339518863
CCBE1	1.41373576628992	2.91540495510594	1.18397079522386e-05	0.000122389221233764
SLC7A14	-1.26579010372032	-3.51837037030403	1.22987010939225e-05	0.000125979851599649
PSG7	1.89644925596968	-3.47443698056438	1.2308226626108e-05	0.000125979851599649
CCL15	-1.88790302066255	-2.41325162226455	1.24146380874403e-05	0.000126964021506586
OTX2	-2.81753776893162	-0.17883102313115	1.27616046688709e-05	0.000130017319797875
TMEM244	-1.01851000688599	-3.34980314415794	1.3318536926529e-05	0.000135280872805924
AIPL1	-1.1991086952844	-1.70223488156794	1.40045535568095e-05	0.000141606284006655
PCK1	-2.07376876089698	2.43969752827371	1.41754750596416e-05	0.000142689864393454
PLP1	-1.39804876516325	-0.888993993194519	1.42307622240424e-05	0.000143139082505199
NYX	-1.55273537913035	-3.11429562275713	1.44400354435408e-05	0.000144625395994128
OVCH2	1.39582332363273	-0.678151459936308	1.45033644183243e-05	0.000145012045725434
TACR3	-2.11535097015072	-2.78757316983077	1.57107898618287e-05	0.000155304401010249
AQP12A	-2.03871577853383	-3.25379764343067	1.66269922478162e-05	0.00016284992844907
MORC1	-1.71776314322538	-3.39579936702364	1.73234580192786e-05	0.000168809429813406
FABP9	-1.79628336371319	-2.5956621730942	1.83553245629749e-05	0.00017757586327927
FRMD1	-1.93388579485656	0.251526045770254	1.84567042124582e-05	0.000178284235253556
CNGB1	1.17144299574692	2.38975006949083	1.8790367904426e-05	0.000181132132247403
CSAG2	-1.86315498544772	-1.68706806116944	1.90984107202819e-05	0.000183837605126842
CYP2F1	-1.63364961184119	-0.361474007610335	1.94235537666296e-05	0.00018629962855593
SPTA1	-1.17595597730109	-2.53678201985529	1.95711127071291e-05	0.000187180129224593
NPIPA3	-1.30720387581451	-1.6211231639507	1.97341719997273e-05	0.000188203452849672
PLPPR5	1.41698979315139	-1.73971691677284	1.97800791945165e-05	0.000188507383551432
PRB2	-1.66998273054319	-3.58901160287299	2.01968696757187e-05	0.000191663297530424
GP2	2.62047034536026	0.41637064205271	2.07913164834866e-05	0.000196609716718492
HTR1F	-1.107472313973	-1.26291344498613	2.0986400695462e-05	0.000198227100021113
UGT2B7	-1.85450188126639	3.08989021248702	2.16444810178429e-05	0.000203388447241144
CD300LD	1.80876906409052	-3.16641095487537	2.1758424102292e-05	0.000204173388431571
GKN2	1.73227446503638	-3.48278226058987	2.182054407113e-05	0.000204613314097161
HTN1	-2.1853941412402	-3.29104126237551	2.20816923525086e-05	0.000206917630781218
SLC1A6	1.99536298504531	3.36939414104208	2.24719685563519e-05	0.000210134814606332
ART5	-1.06706566223566	-0.44296463842606	2.25622982320505e-05	0.000210832665734151
NR5A1	1.67815809236195	0.794842556353508	2.26868093642391e-05	0.0002117015122606
ADD2	1.09573673824352	3.10774234186496	2.34130413171231e-05	0.000217496401590564
SLC38A11	-1.08616046205236	0.441639415747931	2.37712079620738e-05	0.000220441837372049
SLITRK6	1.24797472649382	4.45503474721663	2.41899137058187e-05	0.000223860896789617
BEST2	-1.37458999799929	0.186227219319155	2.48076090017425e-05	0.000228572072278846
SLC6A14	1.16449162797152	6.81739311222615	2.50734559486388e-05	0.000230291632338114
MMP3	1.1701498578138	5.44237493362468	2.64730532452343e-05	0.000240514315951966
DNASE2B	-1.18716553408028	-2.38450910401961	2.86752692472519e-05	0.000256872258473715
SLC10A4	1.0062056841736	0.528817372440882	2.91715088052803e-05	0.000260969367246705
LRRC17	1.08434125201387	2.80785355844129	3.02625591296407e-05	0.000268405313073194
MMP8	1.10294805038249	-2.05715638791426	3.03485498274281e-05	0.000268990314906076
PF4	1.4371477226617	-1.2226078712813	3.21792495416649e-05	0.000282789897150181
MSLNL	1.25341067129084	1.81068582111657	3.35151026351443e-05	0.000292699697772266
HRH3	-1.37384283610285	-2.2127665542993	3.39900879332605e-05	0.000295799676453547
OR3A2	-1.73920906215337	-1.82762483672188	3.40676813950993e-05	0.000296282918247016
HSD3B1	-3.05210799552015	-0.422616635688054	3.54134655444341e-05	0.000306399494414086
SSX5	-2.18129533122472	-3.34881247655566	3.61208156466146e-05	0.000311243273732219
IL36G	1.32312734301567	4.53107774121506	3.69837929839464e-05	0.000317328033347241
CEBPE	1.20580602634513	-0.18040154932274	3.75001437580114e-05	0.000321347753913579
MIOX	-1.13581713570593	1.23138984744076	3.89080188433482e-05	0.000331088008256324
DCX	1.67245987728227	-1.69752967283998	4.10341932241751e-05	0.000346327559154132
UBE2U	-1.72045526887343	-2.89254744708378	4.12517865661024e-05	0.000347508776668521
LIM2	1.98284961404017	-2.41920668270494	4.14976331526235e-05	0.000349141740584855
SHISA6	-1.11396116169538	0.56354069033233	4.16499013630203e-05	0.000350203428617806
AC005833.1	-1.08094373708328	-3.54167919092218	4.47932403836911e-05	0.000373370867030959
CD5L	-1.26072851212779	-2.83565993594205	4.47944941008992e-05	0.000373370867030959
CNGA2	2.10342604979789	-2.43168838040351	4.5685478284337e-05	0.00037938441706993
SLAMF9	1.07720056437032	0.829099939152378	4.69032007438018e-05	0.000387340823854717
SPINK6	1.99167440949528	4.46949316216768	4.98572476405903e-05	0.000408719854284399
ACSS3	-1.01294897873081	2.16242879591282	5.18932888687664e-05	0.00042411630123542
IL21	-1.00853943209482	-1.74287716936451	5.34991796097674e-05	0.000435386050787852
DRD5	-1.46752442480498	-1.22631757931292	5.47920903313856e-05	0.000444560839256705
MT4	2.96199753780585	1.43056407497565	5.50251883377217e-05	0.000445644615801696
KRT83	1.23725098859205	-0.347662903240261	5.7883797607473e-05	0.000464037990610835
BPIFC	1.46971929746955	-0.994320577832798	6.06643797501968e-05	0.000483729982948719
NPY4R	1.02299848345872	-2.36887757919397	6.52213917704772e-05	0.000513957511658759
FDCSP	-2.2035391902675	7.85288232282673	6.56563748440306e-05	0.000516784174329217
BARX1	1.72559685734456	3.27770655062468	6.57401093412919e-05	0.000516837346741726
L1CAM	1.15112458194922	4.87455181239592	6.68631520240676e-05	0.000523520936081154
CA7	-1.26602453977496	-2.58207923514026	6.81880289709688e-05	0.000531724072602885
UGT3A1	-2.21887934806957	-1.60074230562714	6.88804289101221e-05	0.000535878562807138
BAALC	-1.08562756469914	3.09130338385014	7.04929736058005e-05	0.000545579048748524
PRR27	1.99264597534224	-3.31705146095149	7.09602027840353e-05	0.000548495853385225
ANKRD33	-1.51192212120305	-2.72719155411446	7.10426643668722e-05	0.000548495853385225
MGAM2	-2.02609181206336	1.18117810928694	7.17199706772845e-05	0.000553162415999182
NOG	1.15518349189739	0.367317160662512	7.63744604168191e-05	0.000584029757674856
VCX3A	1.39531616144069	-3.06100156771829	7.8778694285196e-05	0.000600022862655481
TMEM114	-1.47101441889941	-2.64665237068426	7.90269200490905e-05	0.000601231434798406
NETO1	1.03102571837633	-1.83628415301065	8.06059828078558e-05	0.000611858189453865
TRHDE	-1.25298942524524	0.554213243397269	8.21931229283844e-05	0.000623201160182014
MPPED2	-1.05207849811377	3.43443682216355	8.24357976621528e-05	0.000624688426076404
SLC6A19	-1.98218775156721	-2.27526246431216	8.43558742078023e-05	0.0006360082419216
ZBED9	1.27607398147126	0.68451086357713	8.58884694082907e-05	0.000645389125469797
TFDP3	-1.82550086386674	-2.55891256661705	8.65305904694813e-05	0.000649487293920735
URAD	-2.48217789151872	-2.56017659735045	8.7703345679837e-05	0.000656821263685918
UGT3A2	-1.06313567268011	-0.988109021892199	8.84098919074298e-05	0.00066137494625792
XKR7	-1.26058656556866	-1.43933842881546	9.02235956603671e-05	0.000673068023626339
TRIM72	-1.31866981238899	1.68898146286599	9.04316455224024e-05	0.000674245494766696
CBLN1	-1.15082564776541	1.10609099032856	9.10853496308065e-05	0.00067686445757746
DDX4	-1.07427970435381	-3.18221161349719	9.22283665305387e-05	0.000684222378879598
COL22A1	-1.1908969596959	4.17561120882429	9.31323565388204e-05	0.000689405338259802
LGALS14	-1.72446525818705	-2.71265436583047	0.000101274734702443	0.000744070386803619
PGR	-1.13432987286146	3.97089637328041	0.000101292870649167	0.000744070386803619
IL36RN	1.2407159390156	3.67133730532904	0.000103547432414239	0.000757730202974606
CBY2	-1.04296517687776	-0.0859443202056687	0.000106219266949326	0.000776013229921406
CACNG5	-1.18578509599418	-1.75082776831782	0.000107203276879872	0.000782350870621151
UGT2B28	-1.58562986396058	-2.67468895134191	0.000108308297991533	0.000789556908485504
TRARG1	1.13404153790247	-2.39401586605451	0.000113201996970439	0.000819791648955
CYP4Z1	-1.04250138832082	0.96097649923669	0.000115092078358402	0.000829998081738253
IGFL3	-1.74796101804152	1.17665087211447	0.000119912002725819	0.000857846762174907
CLEC3A	-2.44973767162695	1.34197321085177	0.000127147527069982	0.000902875194868176
TMEM151B	-1.29370751729637	-1.11130038722959	0.000127608386864727	0.000904363380685197
MUC2	1.4674192485922	5.53462270482663	0.000130571785658827	0.000921828568783767
TM4SF4	-2.13925938099915	3.67978219529686	0.000131686235812475	0.000928719944585038
SST	-2.38022161851642	4.69580727215963	0.000133620319920185	0.000939399819836774
DDX53	1.97921334513279	-3.13808460690994	0.000134500634654133	0.000944599645468463
MAL	-1.18764374179769	5.55068540457335	0.000137922056946814	0.000965598217248077
CECR2	-1.09068187612867	3.29308131674143	0.000141160708061	0.000984167179565479
C20orf141	1.48919348820647	-2.53749068832224	0.000142067602654453	0.000989976008533467
ENPP3	-1.24988068478676	2.46283528652309	0.000148647227388818	0.0010267669595561
BEX1	-1.50143276451823	0.209717827068045	0.000150174023596225	0.00103550975401805
ISX	-2.07957497090233	-2.51932186365962	0.000155389023946211	0.0010654413961756
ART1	1.35121902160999	-3.50503705791487	0.000157522339601221	0.00107808867286707
CFAP100	1.06535601910505	0.498947810228213	0.0001691170289256	0.00114634198102623
DPPA2	1.99789301292159	-3.46008027450282	0.000172138637445824	0.00116330026352417
C7	-1.18021592178871	2.09045921907693	0.000173965750824701	0.00117505638937328
AGXT2	-1.09141883262345	-3.6010910087326	0.000178812937066242	0.00120055005946275
TPH2	1.10838645299813	-3.40785372834352	0.000179321800127285	0.00120276380225234
ZPLD1	1.06105662350462	-1.55296663239302	0.000181186745379308	0.00121345417304407
ACER1	1.12237400298241	-1.6509773672016	0.000184279350016314	0.00123048389458929
SYT9	-1.00452908540572	-2.72827261271587	0.000187407415171055	0.00124764837427711
LCN1	1.20010197416479	-3.22983241946044	0.000187507322346579	0.00124769490806237
DSCAM	1.45647898235966	-0.981884371585689	0.000190491029352312	0.00126379127576228
FUT5	-1.87680893535131	-3.19340127688468	0.000200115185001036	0.0013152945199187
C6orf15	1.75964893332794	4.36304220734089	0.000200359734839461	0.00131625759267333
PAX1	1.96821698334639	-1.66773556234304	0.000201764617349894	0.0013228980868039
IFITM5	-1.19649080684264	-2.2984359947854	0.000203847275329417	0.00133524937225532
LPO	-1.06797608923627	-1.23517904698114	0.000212337418155525	0.00138545522400019
SERPINA11	1.43621849883386	-1.06629001525711	0.000217429744908441	0.00141062301693384
FGA	1.9317637845526	2.54791854813602	0.000232610113488357	0.00149073780692881
CT55	-1.54205351786241	-3.06629437220561	0.000238549277010945	0.00152100650128346
CSAG3	-1.41994868375761	0.316445440689924	0.000240878005301024	0.00153294305932804
NOX3	-2.56378889521462	-1.85575197859285	0.000244320305005415	0.00154897689122413
ADAM2	-2.25209023142116	-2.64830266900997	0.000259782932151291	0.00162582452506312
ZSCAN1	-1.19513527756295	-2.11086726454747	0.00026077621332028	0.00163021554584019
RBP2	1.12445070520648	-1.55240491495019	0.000276043335199586	0.00170365883039782
TRIM71	-1.26123080221299	-0.92136623701962	0.0002764842420905	0.0017053883338499
DGKK	1.73328260281173	-2.89049938908161	0.000276801439828697	0.0017065609430761
KHDRBS2	-1.31599002077755	-3.19129656673257	0.000283285717934667	0.00173855604224256
F7	-1.14828516890686	-0.230520945786288	0.000292995090694287	0.00178914873935556
PROKR2	-1.22522599853993	-3.31756682156536	0.000297852871102009	0.00181468618564328
ASB4	1.1265178443044	-0.666841630479402	0.000303175674485063	0.00184376945515644
PCDHA12	1.60726367211618	-1.17544897039841	0.00030339888529211	0.00184429163952126
LGALS4	-1.40336694553995	5.58591246108705	0.000307312734031261	0.00185882675341071
NDST4	-1.52354668639589	-3.13882946792901	0.000309194681518285	0.00186936793490659
GOLGA6L7	1.35417561644574	-3.05295442765848	0.000310610655244528	0.00187471646031937
IGFBP1	1.35665505755322	-1.06577358924345	0.000310637781070196	0.00187471646031937
GP9	1.34007136395301	-3.34660064100423	0.000311006989957132	0.00187525903059918
POTEG	-1.25063177354067	-3.59908976848038	0.000321224951153973	0.00192648889865813
CLRN3	-1.71271887248259	1.95038200728358	0.000332439219201796	0.00198487942883136
FAM163B	1.13646364768957	0.390910416157929	0.000336042505117286	0.0020001678895013
ZIC3	1.86680873273366	-3.42839406844875	0.000344441563807005	0.00203931275079386
CDH16	-1.43386755615654	4.86398796141949	0.0003455912174423	0.00204521765879912
MUC5AC	1.71848031532834	7.42786297313805	0.000347034974566947	0.00205285710946474
SPINK13	1.60480619509125	0.26280144684266	0.000350352503042716	0.00206429724039385
KCNU1	1.10893138238737	-2.82687861218812	0.000354199264323612	0.00208330605402429
NLRP11	-1.41995864395303	-0.898296161878101	0.000358102545099511	0.00210258022544654
ART4	-1.08242574658557	-1.19659011521779	0.000365319391476439	0.00213840836475398
CROCC2	1.1639217934968	-1.03288623639091	0.000365733454079196	0.00213989926857318
RPTN	1.59941431392858	2.54969036529896	0.000372599235188388	0.00217249784199291
OR3A1	-1.55470290547898	-3.59378539699802	0.000377904501904612	0.00219770534931794
GAGE1	1.87346844741319	-3.35833207925244	0.000396819208950632	0.00229182294098455
NLRP7	-1.25284881538282	4.38089271727814	0.000398179022606442	0.00229671302214747
HBQ1	1.00129304373304	-1.82890945705427	0.000409042392273222	0.00234928196896699
PIP	-1.3546832507678	1.05685789761237	0.000411138375296994	0.00235930175362737
NTNG1	1.11542722611801	1.15790087867203	0.000417665578974994	0.00238854181257808
CYP17A1	1.07057624498836	-2.94199392817184	0.00042039308047114	0.00240010131146534
ATP4A	1.25294379258382	-2.19874414633495	0.000423365192035467	0.00241194221410787
ADCYAP1R1	-1.00840872245842	0.784041128029479	0.000425313756904762	0.00241996318971065
LHX8	-1.96264995501738	-2.8971153570737	0.000433792004403955	0.00246090369038289
NR1I2	-1.1831998632853	0.0420629792246574	0.000436186436434165	0.00247072061417007
KDM5D	-1.31718689120593	-3.51730297416866	0.000440281453480809	0.00248511952809597
CYP4F2	1.15867154368516	0.107129507414085	0.000449906343659376	0.00252670112198164
POPDC3	1.00251258639681	1.52855968750098	0.000456811786167461	0.00256327376043623
OR7D2	-1.04609712061001	-1.40590312459531	0.000457182056616381	0.00256327376043623
IFNL2	-1.1822016944253	-2.36537254669781	0.000468408970931289	0.00261330891122487
LKAAEAR1	-1.02796682690644	-1.20728220281543	0.000492968406185097	0.00272635080652944
NR2E1	-1.19948876842408	-0.223011806508322	0.000534165792941176	0.00292527661811342
TREH	-1.10048392495976	-0.142107580833491	0.000562062254402095	0.00305190940239035
PAH	1.6317524940009	-0.542988624200453	0.000571901107973403	0.00309656777333341
LYZL2	-1.88384799524988	-3.22904371357563	0.000623996922925467	0.00332633214809177
CD8B2	-1.32660538914248	2.30644941463026	0.000645891913635948	0.0034199671199935
PAGE1	-2.08060933029988	-1.86851871053151	0.000666423491431443	0.00351344116330641
CLDN17	1.60281342299983	-0.263075951518554	0.000687936486094173	0.00360844184971584
FRMPD4	-1.02629046239609	-1.79679073587085	0.000697090698498445	0.00364648768969113
ADCY8	-1.12094453238627	-3.36768710907261	0.000736658383126863	0.00382367559668632
SYT4	2.01621888491049	-1.01781259823199	0.000737426913591665	0.00382470783920776
LRRC18	1.33728472755046	-3.25680124401032	0.000759660656353643	0.00392637540166156
GUCA2A	-2.12668367787595	-0.788671593197999	0.000761295969451884	0.00393158616105288
SERPINA12	-1.17727824732138	-3.09349672037956	0.000785035976053349	0.0040326943712488
KRBOX1	-1.0715944658794	-1.19344564666878	0.000785651167166486	0.00403354949539172
PSG5	1.45227094250491	1.08317613687109	0.000794031603626193	0.004071203761141
RFX6	1.31473091046388	-3.29355411853174	0.000803128087028885	0.00411304498574518
GSTA1	1.60382472202191	3.93508919888519	0.000804234063156482	0.00411713877242289
TMEM211	1.24645565161156	0.386570668902798	0.000818472361069729	0.00417728881202749
MRGPRE	1.12338805548725	-1.44268197645775	0.000878426931284837	0.00443774147226967
MYBPC2	1.00156707330454	1.03444510668904	0.000883134301259849	0.0044564928212391
SPATA19	-1.26563684770882	-3.50312771641397	0.000901991483226359	0.00453291228920792
UPK1A	-1.05772718731875	0.956824611339352	0.000916030216991414	0.00459658212023943
HELT	1.63000266960725	-1.87161070780994	0.000926161653685241	0.00463766702566046
CYP4F8	-1.21569603062461	0.760076723339201	0.000930050683494764	0.00465129258024867
LCE3D	1.50791890953315	3.32693300348038	0.000932417108250121	0.00465273018564944
TFF3	1.38489207873315	7.88588343987752	0.00094812189188688	0.00470731375192704
CDC20B	1.10507620582787	-0.335829936847169	0.000951220762506885	0.00471782273658936
LCE2B	1.80225251123411	-3.33200045413101	0.000963707744667712	0.00477163259417332
GFAP	-1.10147492543286	1.75977556445533	0.000972267119149128	0.00480582739361478
FAM189A1	1.11402275922014	1.90839533362191	0.000972917706083305	0.00480582739361478
MAGEC1	1.91443787207679	-1.80003072649303	0.000973831866202653	0.00480582739361478
PRSS56	2.0490065031619	1.2363319702647	0.000973832233889143	0.00480582739361478
NKX6-3	-1.45859289689166	-1.35566553925288	0.000989138092450212	0.00486525505693093
BHMT	-1.16788322231489	-0.466890086226003	0.00104518504048498	0.00509285190272426
SPATA22	-1.05538032952913	-3.55950761673852	0.00105271791383982	0.00511799281210758
FGF8	1.07499743459482	-0.766447484195932	0.00108926634611806	0.00527467309616779
ADH1C	-1.344862874596	4.4756681208141	0.00109516621856388	0.00529560388292252
FOLR3	1.25063456858003	1.59740308341632	0.00113828822281862	0.00546100038129911
DLX2	1.15223029788293	0.512976330771688	0.00117476601079958	0.00559984309301268
PPDPFL	1.92022887406136	-2.00218385916123	0.0012246575098566	0.00580098458094268
LMAN1L	1.3386087562249	-3.5679608277271	0.00123589808685068	0.00584147818029953
AC008397.1	-1.11568143531787	-2.12358112200364	0.00124488835503739	0.00587983145671546
GPR12	-1.75150791448897	-1.71206809533157	0.00127287310279911	0.00598883672893711
NTSR2	-1.18628601283909	-1.84456647464169	0.00129546855386164	0.00607811032189172
PTH2	1.26904782048544	-3.39367967670062	0.00130284804988214	0.00610420223789859
SLCO1A2	-1.36549727157634	-0.19422865196847	0.00134006655473885	0.00623507058109261
PRR9	-1.72495148705255	2.90268780177787	0.00134407254235805	0.00624937884306922
CTXND1	1.00882533227375	0.192157471683256	0.00139487063498636	0.0064409638537128
SCTR	-1.26988274991552	1.83237278012013	0.00140028182024953	0.00645928693998994
MS4A10	1.15705570470872	-3.55725598435688	0.00145125156520381	0.00663966133477233
RTP3	-1.52197334672741	-0.0617701293180292	0.00145647492450865	0.00665675469241055
VSTM2B	1.49753391460212	-3.4499486257117	0.00147630807021146	0.00672451315020335
MC5R	1.47934416023737	-3.0728925194005	0.00156939661700935	0.00706465228736224
FABP12	-1.16250375004718	-0.662270902071345	0.00157995508245892	0.00710028006936357
SLURP1	1.00449593191908	3.31676041728352	0.00158900665449616	0.00713179145122013
TBATA	-1.11776069813855	-3.07326055834675	0.00160340534114038	0.00718717361107805
RGR	1.50450005752227	-3.1019909629584	0.00160918890578874	0.00720113211942418
PHGR1	-2.02277167268071	-0.0262210612970741	0.00161613020059027	0.0072265722056364
F2	1.05803195411934	-1.73314378487599	0.00162686196080694	0.00726488274350371
NRSN1	1.40442233202891	-2.43657479374905	0.00168535817383392	0.00748379284333395
LHX3	1.0935183074718	-1.24871909455563	0.00172884520405745	0.00762896266844676
LBP	1.37374318268508	2.31387355568329	0.00180191726952154	0.0078943377145629
SLC32A1	1.37791191650662	-3.29112340554702	0.00181132246921806	0.00793036782414743
FMN2	1.10869062852477	-1.27773867989151	0.00188529965917728	0.00819546902668584
SORCS3	-1.66211454483913	-2.05049293734871	0.00193166970291808	0.00836681877676321
PIRT	-1.30357405116689	-3.2487671426785	0.00195776137166917	0.00846820607949862
BTBD17	-1.34800088864304	-1.94830586450633	0.00199332534125036	0.00860655070170735
MS4A15	1.17212656521694	-1.4380974495178	0.00201047084585567	0.00866386473624837
ZSCAN4	-1.00442503243206	-1.11019470840157	0.00217097419422132	0.00925455285079486
IL36A	1.36899332521971	1.67633641008231	0.00218787286764014	0.00930334256632085
HCN1	1.59025667457492	-1.18248318331421	0.00220543953292735	0.00936600963062986
H2BW2	-1.32493232552909	-3.45056051447739	0.00225337365400684	0.00953723059553629
SPRR2E	1.20566132469885	6.75828138751629	0.00234179963116287	0.00985758164490753
HBD	1.0726932427619	-2.71826567048005	0.00241735240897816	0.0101122143762488
MOGAT3	-1.54164866318654	-0.219671415657589	0.00244362641683808	0.0102062256688341
PF4V1	1.07522223648313	-0.632969754595824	0.0025976879264754	0.0107105427483077
SPRR1A	1.06468976793562	7.3893169955238	0.00269015621177313	0.0110502959962342
IRX1	1.62983705958938	-1.53017582006283	0.00286140071363475	0.0116574298491163
ATP12A	-1.15307408319337	2.68521007981534	0.00293676934734787	0.0119138787903889
SEMG2	-1.2352231394931	-2.44858629934988	0.00297162074519933	0.0120225740784985
NXPE2	1.16696519807793	-2.92097020080721	0.00301352843364021	0.0121602529976201
UGT1A10	-1.76450132361359	0.157310102201269	0.00301380115997019	0.0121602529976201
NR1H4	-1.43575817979805	-1.8109887352693	0.00303908999446364	0.0122475691613619
MARCHF11	1.61853935032427	-3.37990602651407	0.00315363178164584	0.0126070162441025
KRT33B	-1.0132393907987	-1.32156691137146	0.0031629479107496	0.0126367344675828
C14orf180	-1.40648163499993	-3.23214018748337	0.00325239919591761	0.0129287200718714
FLG2	1.1165118231282	-1.22467685721939	0.00327466114473068	0.0129902953770882
TRIM54	-1.06000734668686	3.40944972541072	0.00331611859394566	0.0131082839209604
ACSM2A	-1.06303540686591	-3.21539102883584	0.00340162890468049	0.0134107671556223
INS	-1.73418066587085	-2.99142730029371	0.00343037404999036	0.0135121920631477
ZIC1	-1.55035638129175	0.882538505476415	0.00367060442850025	0.0142866308017105
HSD3B2	1.02853766788227	-3.60684230488172	0.00374220480242435	0.0145106341573648
UGT2A1	1.5467687365781	-1.2869953936013	0.00383969537990322	0.0148244478324728
SYT10	1.18422755003333	-1.33292619114003	0.00386618843987252	0.014909585976625
FGF9	-1.01933501574975	1.6841495648506	0.0039734848705624	0.0152489153592203
S100A7A	1.19147549053827	4.96583848905551	0.00416165222210687	0.0158039213909647
FGF19	-1.81486808596227	4.58565686632551	0.00421217464027052	0.0159416801210689
CLPS	-1.03288422489915	-2.6088552742732	0.00429610152796459	0.0161999582469836
SPOCK3	1.01911486607271	0.682133729438411	0.0043307645506709	0.0162940617501846
PON1	-1.03929169011187	-0.923834916772451	0.00443243637021039	0.0166207080645588
APCS	1.55485411522712	-3.32331849878949	0.00448349338251049	0.016774686302689
MUCL3	1.26858583602093	3.86305278705664	0.00452474463407147	0.0169007707778336
CARTPT	-1.32395825239773	-2.98113490838674	0.00453400820375608	0.0169053681626197
SOSTDC1	-1.14891914922887	2.89105694893173	0.00463099928654025	0.017211474790939
GABRA5	1.31426185316617	-1.45790674052478	0.00465788716046607	0.0172827048330308
SLC28A2	-1.07791073205236	2.62224235584684	0.00493000237541899	0.0181320383174819
DEFB4A	1.11063433383295	1.135431064028	0.00501476297665455	0.0184004505163761
ANKRD40CL	-1.41436784795149	-0.987084662843016	0.00516190977718462	0.0188353599152269
KRTAP5-5	-1.28290459784046	-3.49753174739715	0.00524651582512983	0.0190973744916897
CST4	1.50573728557536	0.510337027610089	0.00531969643256155	0.0192957546451746
PAGE4	-1.34775689780177	-2.21139918492959	0.00545937111171449	0.0197277812938919
SEZ6L	-1.19295530843517	1.59605750340989	0.00559421022120801	0.0201179760471712
CPA1	-1.13554834839075	-2.35105486896108	0.00598591781221372	0.0212454375905625
ALPP	-1.18997887550032	4.00007043048824	0.0062395664833854	0.0219850167249801
APOBEC1	-1.50412951758877	-1.49344787247028	0.0063562028600509	0.0223081787780354
C1QL2	-1.29771770951663	-1.38225790655867	0.00663368738935913	0.0231609865481837
C19orf85	-1.00019616856354	-3.50205399246896	0.0066383907693915	0.0231713832210525
GLYATL3	1.60534379413189	0.174879896769347	0.00691128984099381	0.0239187628826971
SCN1A	1.22466158414023	-0.103804003175806	0.00715456743004113	0.0245958861880677
TMEM212	1.15855122175342	-2.75094551065077	0.00722969742192373	0.0248223924780342
PENK	1.17972451835592	1.44143299367488	0.00732595379223672	0.025052183248819
SPRR2B	1.26961949083172	2.50166062154268	0.00737087002522378	0.0251719335449402
FGL1	1.09580360530985	0.419604776016446	0.0074160906967858	0.0253006264929979
FGG	1.466184384628	1.70027576709176	0.00754078385587456	0.0256283587994643
PAK5	1.26482950840931	-1.14215704241229	0.00763838788252118	0.0258749426050692
GPR26	-1.1357218329731	-3.11857796842725	0.00797803524403963	0.0268023660888077
LCE3A	1.22356115740328	-0.106566951994605	0.00871249525794464	0.0288156123949952
CER1	1.0547187578134	-3.60689129022919	0.00889957182464897	0.0293188053143735
PRSS1	1.25447135432879	-0.0737400631561196	0.00892272563618152	0.0293662646673151
CRP	1.12384643202249	-1.43397344272491	0.00899053109048504	0.0295486589051373
KDM4E	-1.0139657825077	-3.04854602058341	0.0090024803166348	0.0295707694940734
TMEM82	-1.06310315398253	-1.84261758825608	0.00948618629671145	0.0308651586121254
MARCOL	1.36655251279973	-0.80289630304221	0.00949438511881806	0.0308843515928994
NKX2-5	-1.15791030846039	1.56090290969155	0.00958560776251466	0.031105737321181
ZFP42	1.41849094359769	0.187920004154534	0.0107648400391894	0.0340759717223564
ACTL8	-1.12797453423202	2.94506885496057	0.0108192978355206	0.0342160931077179
APOA2	1.22921099870617	-0.0488776962546095	0.0117325917573296	0.0365534204448774
APOBEC4	1.0365658176374	-2.28920217486218	0.0120851086508393	0.0374345649281361
GSX2	1.02931687347917	-3.57336040861082	0.01257659130317	0.0385803863666279
GOLGA6L22	-1.09477863233046	-2.13873701737307	0.0129117351684314	0.0394311530229014
AADACL2	-1.07087770602148	-0.09555386107623	0.0130942758921836	0.0398797769744253
MEI4	-1.08128836425109	-3.21140877843704	0.0131735151563937	0.0400756596103432
NPFFR2	1.13759164359805	-2.75552910475479	0.0133090876197486	0.0403965706505388
BPIFA1	1.43001381617076	1.27092695798789	0.0134024023564241	0.0405880601808892
CBLN2	1.15455107379629	-0.110149115193891	0.0135309871179304	0.040901334311341
SYCE1	-1.28293830771933	-1.67138374857246	0.0140392226030602	0.0420331507500318
CT83	1.3855381970774	2.12564943864443	0.0148843462850931	0.0441133952595762
AL354761.1	-1.35940526968464	-2.46653660896358	0.0168293478230816	0.04878766894826
